# Supplementary material for: Physicochemical Quantitative Analysis of the Oil–Water Interface as Affected by the Mutual Interactions between Pea Protein Isolate and Mono- and Diglycerides
Source: Foods. 2024 Jan 4;13(1):176. doi: 10.3390/foods13010176 (PMC10779286; doi:10.3390/foods13010176)
Supplement: Supplementary file 1 [file foods-13-00176-s001.zip]

Archive with 1 entries (1 files):
- foods-2776022-supplementary.pdf
